# Supplementary material for: Theoretical Study of the Thermal Rate Coefficients of the H3+ + C2H4 Reaction: Dynamics Study on a Full-Dimensional Potential Energy Surface
Source: Molecules. 2024 Jun 12;29(12):2789. doi: 10.3390/molecules29122789 (PMC11206701; doi:10.3390/molecules29122789)
Supplement: Supplementary file 1 [file molecules-29-02789-s001.zip]

Archive with 1 entries (1 files):
- molecules-3008906-supplementary.pdf
